# Supplementary material for: Global Identification of Genes Specific for Rice Meiosis
Source: PLoS One. 2015 Sep 22;10(9):e0137399. doi: 10.1371/journal.pone.0137399 (PMC4578934; doi:10.1371/journal.pone.0137399)
Supplement: S1 Table — (XLS) [file pone.0137399.s001.xls]

## Sheet: Sheet1
Genes ID	Forward Primer	Reverse Primer

## Sheet: Sheet3
Table S1. List of primers used in quantitative real-time PCR.
Gene ID	Forward Primer	Reverse Primer
Os04g58630	5' GTAAACAGCACCAAGAAA 3'	5' GGCAAGCGAGTATAAGCA 3'
Os08g02380	5' AAGAAGCCCATCCCTGAT 3'	5' ATGTCTGCCACGGAGTAG 3'
Os01g49010	5' CAACAACTCCGTCCTACT 3'	5' AACCCATAGCGTAAAGTC 3'
Os03g44760	5' CAAGCCCTGCCTCTATGA 3'	5' GGCGACCAATGTACCTGA 3
Os02g04080	5' ACTACTTGGATGGGAAGC 3'	5' AACTCTGTCGCCGTCTAT 3'
Os01g50616	5' CGATGGAACTGGGAGGAC 3'	5' CGGTGGCATTTGAGATTG 3'
Os05g05720	5' TTGTTGAATCGACCTGAT 3'	5' CTCCCACTGGAACTGATA 3'
Os07g05630	5' TCGCCACTCCTTTGACCC 3'	5' CACCACCTGCATCCTCAT 3'
Os03g58600	5' AGCCATGTGCTTCTTCAT 3'	5' TCCGCTCTTGTCAGTCAT 3'
Os02g53120	5' GGAAGAAGTCCGAACGAA 3'	5' CTAATGATGGTAGGCACA 3'
Os02g07240	5' TGCGGCATCAAGCAGAAC 3'	5' TAACCTCGGTAGCCATCC 3'
Os03g57310	5' CTGGAACGCTCGCTGCTC 3'	5' CGGGTGCTCTTCTGATGC 3'
Os09g07510	5' TTCAGCTTTGGCTTCAGT 3'	5' AACCCTCCAGTGCCTATC 3'
